# Supplementary material for: Automatic synchronisation of the cell cycle in budding yeast through closed-loop feedback control
Source: Nat Commun. 2021 Apr 27;12:2452. doi: 10.1038/s41467-021-22689-w (PMC8079375; doi:10.1038/s41467-021-22689-w)
Supplement: Supplementary file 4 — Supplementary Data 1 [file 41467_2021_22689_MOESM4_ESM.zip]

Archive with 8 entries (7 files):
- Supplementary_Data_1/
- Supplementary_Data_1/.DS_Store
- __MACOSX/Supplementary_Data_1/._.DS_Store
- Supplementary_Data_1/Supplementary_Data_1.mat
- __MACOSX/Supplementary_Data_1/._Supplementary_Data_1.mat
- Supplementary_Data_1/code_Supplementary_Data_1.m
- __MACOSX/Supplementary_Data_1/._code_Supplementary_Data_1.m
- Supplementary_Data_1/Supplementary_Data_1.png
